# Supplementary material for: Preparation of High-Porosity B-TiO2/C3N4 Composite Materials: Adsorption–Degradation Capacity and Photo-Regeneration Properties
Source: Int J Environ Res Public Health. 2022 Jul 17;19(14):8683. doi: 10.3390/ijerph19148683 (PMC9319032; doi:10.3390/ijerph19148683)
Supplement: Supplementary file 1 [file ijerph-19-08683-s001.zip]

Archive with 1 entries (1 files):
- ijerph-1808776-supplementary.pdf
